# Supplementary material for: Self-Assembled Monolayers of a Fluorinated Phosphonic Acid as a Protective Coating on Aluminum
Source: Molecules. 2024 Feb 3;29(3):706. doi: 10.3390/molecules29030706 (PMC10856205; doi:10.3390/molecules29030706)
Supplement: Supplementary file 1 [file molecules-29-00706-s001.zip]

Archive with 1 entries (1 files):
- molecules-2829251-supplementary.pdf
